# Supplementary material for: Neofunctionalization of an ancient domain allows parasites to avoid intraspecific competition by manipulating host behaviour
Source: Nat Commun. 2021 Sep 16;12:5489. doi: 10.1038/s41467-021-25727-9 (PMC8446075; doi:10.1038/s41467-021-25727-9)
Supplement: Supplementary file 4 — Supplementary Data 1 [file 41467_2021_25727_MOESM4_ESM.xlsx]

## Sheet: Supplementary Data 1
Primers used for RNAi (5'-3')
LB2_216_018 F1	TAATACGACTCACTATAGGGCTTAGCTATACTTGCCGTTGGAG
LB2_216_018 F2	CTTAGCTATACTTGCCGTTGGAG
LB2_216_018 R1	ATTGCTGTATCTCCAAATGACAC
LB2_216_018 R2	TAATACGACTCACTATAGGGATTGCTGTATCTCCAAATGACAC
LB2_151_039 F1	TAATACGACTCACTATAGGGGGTACACAGCTTTCCGAAATTGTC
LB2_151_039 F2	GGTACACAGCTTTCCGAAATTGTC
LB2_151_039 R1	GATCTAATTCTGCCAAGTCATCGG
LB2_151_039 R2	TAATACGACTCACTATAGGGGATCTAATTCTGCCAAGTCATCGG
LB2_352_022 F1	TAATACGACTCACTATAGGGGAGTCAATGCCAGCATCTGATAG
LB2_352_022 F2	GAGTCAATGCCAGCATCTGATAG
LB2_352_022 R1	GCTATCGTTAATGGCTATGTTTTG
LB2_352_022 R2	TAATACGACTCACTATAGGGGCTATCGTTAATGGCTATGTTTTG
LB2_330_135 F1 (EsGAP3)	TAATACGACTCACTATAGGGGCGAGAGTATCACGATTTGGTTG
LB2_330_135 F2 (EsGAP3)	GCGAGAGTATCACGATTTGGTTG
LB2_330_135 R1 (EsGAP3)	CGAGGATCACACCAATGGCATG
LB2_330_135 R2 (EsGAP3)	TAATACGACTCACTATAGGGCGAGGATCACACCAATGGCATG
LB2_255_017 F1 (EsGAP1)	TAATACGACTCACTATAGGGGCGAGAGTATCACGATTTGGTTG
LB2_255_017 F2 (EsGAP1)	GCGAGAGTATCACGATTTGGTTG
LB2_255_017 R1 (EsGAP1)	CGAGGATCACACCAATGGCATG
LB2_255_017 R2 (EsGAP1)	TAATACGACTCACTATAGGGCGAGGATCACACCAATGGCATG
LB2_151_037 F1 (EsGAP2)	TAATACGACTCACTATAGGGGAAACATCATCCGAAATATCACTCG
LB2_151_037 F2 (EsGAP2)	GAAACATCATCCGAAATATCACTCG
LB2_151_037 R1 (EsGAP2)	GATGTAGATTTGGGGAAAGAGCTTC
LB2_151_037 R2 (EsGAP2)	TAATACGACTCACTATAGGGGATGTAGATTTGGGGAAAGAGCTTC
LhOGS01638 F1	TAATACGACTCACTATAGGGCTCATCTGAAGCAGAAGCATCAGC
LhOGS01638 F2	CTCATCTGAAGCAGAAGCATCAGC
LhOGS01638 R1	CCGGAATTTGAGACCATCACTTATC
LhOGS01638 R2	TAATACGACTCACTATAGGGCCGGAATTTGAGACCATCACTTATC
LhOGS01640 F1	TAATACGACTCACTATAGGGCCTCATCCTCAGAATCCGTATG
LhOGS01640 F2	CCTCATCCTCAGAATCCGTATG
LhOGS01640 R1	CCGTGATTTGAGAACTTCACTTATC
LhOGS01640 R2	TAATACGACTCACTATAGGGCCGTGATTTGAGAACTTCACTTATC
LhOGS20221 F1	TAATACGACTCACTATAGGGGAAGCGCCTTCTTGTTCTTCATCTG
LhOGS20221 F2	GAAGCGCCTTCTTGTTCTTCATCTG
LhOGS20221 R1	GCAGCCATCACTTATCGATGAAGC
LhOGS20221 R2	TAATACGACTCACTATAGGGGCAGCCATCACTTATCGATGAAGC
GFP F1	TAATACGACTCACTATAGGGCAGTGCTTCAGCCGCTACCC
GFP F2	CAGTGCTTCAGCCGCTACCC
GFP R1	CTTCTCGTTGGGGTCTTTGCT
GFP R2	TAATACGACTCACTATAGGGCTTCTCGTTGGGGTCTTTGCT
Primers used for quantitative real-time PCR (5'-3')
LB2_216_018 F	GTGAATGGAAGTATAAGTTCGCC
LB2_216_018 R	CAACATCGTCCAGACCATTC
LB2_151_039 F	GGTACACAGCTTTCCGAAATTGTC
LB2_151_039 R	CAACTTGATCCGCTGCTAGATG
LB2_352_022 F	GGCAGAGAAAATACCATTTAGTAGC
LB2_352_022 R	CATTTGGCGTAGTTTCATTGTC
LB2_330_135 F (EsGAP3)	CATATCTTCGAACACTGTATGGACG
LB2_330_135 R (EsGAP3)	GCGAGAGTATCACGATTTGGTTG
LB2_255_017 F (EsGAP1)	GAAGTGGAGAAACGTGGATTGA
LB2_255_017 R (EsGAP1)	GTCGCCCTTCCATTGATC
LB2_151_037 F (EsGAP2)	CGATCAATGAAAGGGCGAATAATTG
LB2_151_037 R (EsGAP2)	GGAGCAACAACTATAGCCAAGTTG
LhOGS01638 F	GGACCAACTTTGATGAATTCTCAG
LhOGS01638 R	GCGACGATCAATTCTACCCTC
LhOGS01640 F	GGCACAAAATTGTTTTTCTTTGGAC
LhOGS01640 R	CATTTCCGATTCTTCGACGTCC
LhOGS20221 F	CACGTAATGACATTCTGTCTCAAAG
LhOGS20221 R	CAATTATCTTCGGTGTCATTCCG
Lb-tubulin F	CCAATTGACTCATTCACTTGGC
Lb-tubulin R	GTGCTTCGTTGTCAATGCAATA
Lh-tubulin F	CCGAGGACGAATGTCAATGAA
Lh-tubulin R	GGTGTACCAATGCAAGAAAGC
Primers used for EsGAP1 trangenic flies (5'-3')
EsGAP1 F	ACGGCGGCCGCCATTGCCTGAAGAGGTGGTT
EsGAP1 R	ACGCTCGAGCATCTACTGCGGTGAAACTAC
