# Supplementary material for: Neofunctionalization of an ancient domain allows parasites to avoid intraspecific competition by manipulating host behaviour
Source: Nat Commun. 2021 Sep 16;12:5489. doi: 10.1038/s41467-021-25727-9 (PMC8446075; doi:10.1038/s41467-021-25727-9)
Supplement: Supplementary file 8 — Source Data [file 41467_2021_25727_MOESM8_ESM.xlsx]

## Sheet: Fig. 1a
Time (min)	Replicates (Number of total hosts and wasps)	#Host larvae without eggs	#Host larvae with 1 egg	#Host larvae with more than 2 eggs	#Total dissected hosts	%Host larvae without eggs	Average	SD	%Host larvae with 1 egg	Average	SD	%Host larvae with more than 2 eggs	Average	SD
30	Replicate#1 (120, 12)	62	27	1	90	0.6889	0.655467	0.0289811	0.3	0.327767	0.0254551	0.0111	0.0167667	0.00863095
	Replicate#2 (105, 11)	48	25	2	75	0.64			0.3333			0.0267
	Replicate#3 (110, 11)	51	28	1	80	0.6375			0.35			0.0125
45	Replicate#1 (100, 10)	36	34	0	70	0.5143	0.524967	0.0117121	0.4857	0.462533	0.0328013	0	0.0125	0.0216506
	Replicate#2 (100, 10)	34	31	0	65	0.5231			0.4769			0
	Replicate#3 (110, 11)	43	34	3	80	0.5375			0.425			0.0375
60	Replicate#1 (120, 12)	22	64	4	90	0.2444	0.2333	0.0111	0.7111	0.691967	0.0165944	0.0444	0.0746667	0.0270056
	Replicate#2 (120, 12)	14	41	5	60	0.2333			0.6833			0.0833
	Replicate#3 (150, 15)	30	92	13	135	0.2222			0.6815			0.0963
75	Replicate#1 (140, 14)	16	69	23	108	0.1481	0.1346	0.0151595	0.6389	0.616767	0.0361926	0.213	0.248667	0.0373508
	Replicate#2 (150, 15)	13	70	27	110	0.1182			0.6364			0.2455
	Replicate#3 (120, 12)	11	46	23	80	0.1375			0.575			0.2875
90	Replicate#1 (100, 10)	4	34	23	61	0.0656	0.0631333	0.00525389	0.5574	0.550867	0.0153787	0.377	0.386	0.0122882
	Replicate#2 (142, 14)	6	59	40	105	0.0571			0.5619			0.381
	Replicate#3 (130, 13)	6	48	36	90	0.0667			0.5333			0.4
120	Replicate#1 (100, 10)	2	29	34	65	0.0308	0.0392667	0.00979864	0.4462	0.451	0.00537029	0.5231	0.509767	0.0119559
	Replicate#2 (120, 12)	4	36	40	80	0.05			0.45			0.5
	Replicate#3 (121, 12)	3	37	41	81	0.037			0.4568			0.5062
180	Replicate#1 (90, 9)	2	16	32	50	0.04	0.0315333	0.00947435	0.32	0.305967	0.0121985	0.64	0.662533	0.0207659
	Replicate#2 (90, 9)	1	14	32	47	0.0213			0.2979			0.6809
	Replicate#3 (110, 11)	2	18	40	60	0.0333			0.3			0.6667
240	Replicate#1 (120, 12)	0	0	85	85	0	0.00833333	0.0144338	0	0.0159	0.0138177	1	0.975767	0.0250352
	Replicate#2 (100, 10)	0	1	43	44	0			0.0227			0.9773
	Replicate#3 (121, 12)	2	2	76	80	0.025			0.025			0.95

## Sheet: Fig. 1b
Fig. 1b
Time (min)	Replicates (Number of total hosts and wasps)	#Host larvae without eggs	#Host larvae with 1 egg	#Host larvae with more than 2 eggs	#Total dissected hosts	%Host larvae without eggs	Average	SD	%Host larvae with 1 egg	Average	SD	%Host larvae with more than 2 eggs	Average	SD
30	Replicate#1 (80, 4)	42	8	0	50	0.84	0.857506	0.0251803	0.16	0.142494	0.0251803	0	0	0
	Replicate#2 (90, 5)	44	8	0	52	0.846154			0.153846			0
	Replicate#3 (90, 5)	39	5	0	44	0.886364			0.113636			0
45	Replicate#1 (120, 6)	64	25	2	91	0.703297	0.691229	0.0266188	0.274725	0.278787	0.0230238	0.021978	0.0299835	0.00714504
	Replicate#2 (99, 5)	37	17	2	56	0.660714			0.303571			0.0357143
	Replicate#3 (100, 5)	44	16	2	62	0.709677			0.258065			0.0322581
60	Replicate#1 (120, 6)	32	43	5	80	0.4	0.431039	0.0307728	0.5375	0.523836	0.0150578	0.0625	0.0451248	0.0160795
	Replicate#2 (140, 7)	41	50	4	95	0.431579			0.526316			0.0421053
	Replicate#3 (110, 6)	30	33	2	65	0.461538			0.507692			0.0307692
75	Replicate#1 (98, 5)	14	37	9	60	0.233333	0.214403	0.0171215	0.616667	0.626543	0.00875151	0.15	0.159053	0.00842617
	Replicate#2 (100, 5)	12	38	10	60	0.2			0.633333			0.166667
	Replicate#3 (120, 6)	17	51	13	81	0.209877			0.62963			0.160494
90	Replicate#1 (138, 7)	13	55	20	88	0.147727	0.118331	0.0265339	0.625	0.648742	0.024044	0.227273	0.232928	0.00698861
	Replicate#2 (100, 5)	5	35	12	52	0.0961538			0.673077			0.230769
	Replicate#3 (100, 5)	6	35	13	54	0.111111			0.648148			0.240741
120	Replicate#1 (90, 5)	3	32	16	51	0.0588235	0.0428402	0.0139247	0.627451	0.626322	0.00763858	0.313725	0.330838	0.0160111
	Replicate#2 (110, 6)	2	34	19	55	0.0363636			0.618182			0.345455
	Replicate#3 (110, 6)	2	38	20	60	0.0333333			0.633333			0.333333
180	Replicate#1 (120, 6)	2	35	30	67	0.0298507	0.0173577	0.0155085	0.522388	0.541301	0.023914	0.447761	0.441341	0.00841232
	Replicate#2 (90, 5)	0	25	19	44	0			0.568182			0.431818
	Replicate#3 (90, 5)	1	24	20	45	0.0222222			0.533333			0.444444
240	Replicate#1 (80, 4)	0	19	29	48	0	0.00546448	0.00946476	0.395833	0.403189	0.0148583	0.604167	0.591347	0.0122711
	Replicate#2 (130, 7)	0	29	40	69	0			0.42029			0.57971
	Replicate#3 (110, 6)	1	24	36	61	0.0163934			0.393443			0.590164

## Sheet: Fig. 1d
Time (min)	CK						Female wasps						Male wasps
	Replicate#1	Replicate#2	Replicate#3	Average	SD		Replicate#1	Replicate#2	Replicate#3	Average	SD		Replicate#1	Replicate#2	Replicate#3	Average	SD
0	0	0	0	0	0		0	0	0	0	0		0	0	0	0	0
15	0	0	0	0	0		0.0218978	0.00961538	0.025641	0.0190514	0.00838342		0	0	0	0	0
30	0	0	0	0	0		0.0437956	0.0384615	0.0769231	0.0530601	0.0208373		0	0	0	0	0
45	0	0	0	0	0		0.182482	0.163462	0.264957	0.203634	0.0539527		0.00970874	0	0.00869565	0.0061348	0.00533698
60	0	0.00714286	0	0.00238095	0.00412393		0.335766	0.259615	0.384615	0.326666	0.062995		0.0194175	0.00714286	0.00869565	0.011752	0.00668375
75	0	0.00714286	0	0.00238095	0.00412393		0.437956	0.355769	0.478632	0.424119	0.0625895		0.0291262	0.0142857	0.0173913	0.0202677	0.00782723
90	0	0.00714286	0	0.00238095	0.00412393		0.489051	0.442308	0.581197	0.504185	0.0706704		0.0339806	0.0214286	0.0173913	0.0242668	0.00865117
105	0.00833333	0.00714286	0	0.00515873	0.00450707		0.562044	0.509615	0.632479	0.568046	0.0616511		0.0339806	0.0214286	0.0173913	0.0242668	0.00865117
120	0.00833333	0.00714286	0	0.00515873	0.00450707		0.620438	0.528846	0.666667	0.605317	0.0701435		0.0339806	0.0214286	0.0173913	0.0242668	0.00865117
135	0.00833333	0.0142857	0	0.00753968	0.00717585		0.656934	0.548077	0.700855	0.635289	0.0786553		0.0339806	0.0285714	0.026087	0.0295463	0.00403611
150	0.00833333	0.0142857	0	0.00753968	0.00717585		0.686131	0.576923	0.717949	0.660334	0.0739674		0.0339806	0.0357143	0.0347826	0.0348258	0.000867659
165	0.0166667	0.0142857	0	0.0103175	0.00901414		0.715328	0.625	0.74359	0.694639	0.0619428		0.038835	0.0357143	0.0347826	0.0364439	0.00212242
180	0.0166667	0.0142857	0	0.0103175	0.00901414		0.737226	0.653846	0.752137	0.714403	0.0529711		0.0436893	0.0357143	0.0347826	0.0380621	0.00489555
195	0.0166667	0.0214286	0.00833333	0.0154762	0.00662829		0.766423	0.682692	0.769231	0.739449	0.0491726		0.0485437	0.0357143	0.0347826	0.0396802	0.00769013
210	0.025	0.0214286	0.00833333	0.018254	0.00877514		0.781022	0.692308	0.777778	0.750369	0.0503088		0.0485437	0.0428571	0.0347826	0.0420611	0.00691499
225	0.025	0.0214286	0.00833333	0.018254	0.00877514		0.79562	0.711538	0.786325	0.764495	0.0460962		0.0485437	0.0428571	0.0347826	0.0420611	0.00691499
240	0.025	0.0214286	0.00833333	0.018254	0.00877514		0.817518	0.721154	0.794872	0.777848	0.0503873		0.0485437	0.0428571	0.0347826	0.0420611	0.00691499

## Sheet: Fig. 1e
	#Death hosts	#Emerging flies	#Emerging wasps	#Non-escape hosts	%Death hosts	Average	SD	%Emerging flies	Average	SD	%Emerging wasps	Average	SD
Replicate#1	17	0	8	25	0.68	0.743429	0.0573624	0	0	0	0.32	0.256571	0.0573624
Replicate#2	22	0	7	29	0.758621			0			0.241379
Replicate#3	19	0	5	24	0.791667			0			0.208333

## Sheet: Fig. 1f
	#Host larvae that contain parasitoid eggs	#Host larvae without parasitoid eggs	#Total dissected hosts	%Host larvae that contain parasitoid eggs	Average	SD	%Host larvae without parasitoid eggs	Average	SD
Replicate#1	109	3	112	0.973214	0.959817	0.0134898	0.0267857	0.0401831	0.0134898
Replicate#2	72	3	75	0.96			0.04
Replicate#3	88	5	93	0.946237			0.0537634

## Sheet: Fig. 1g
	Sample	#Escaped hosts	#Total hosts	%Escape index
Replicate#1	1 × PBS-1	3	68	0.0441176
	Venom (1:100)-1	7	78	0.0897436
	Venom (1:50)-1	9	71	0.126761
Replicate#2	1 × PBS-2	4	102	0.0392157
	Venom (1:100)-2	8	88	0.0909091
	Venom (1:50)-2	11	94	0.117021
Replicate#3	1 × PBS-3	3	70	0.0428571
	Venom (1:100)-3	10	130	0.0769231
	Venom (1:50)-3	14	98	0.142857
	Sample	Average index	SD
	1 × PBS	0.0420635	0.00254553
	Venom (1:100)	0.0858586	0.00776029
	Venom (1:50)	0.12888	0.0130476

## Sheet: Fig. 2b
	Sample	#Total hosts	#Female wasps	#Escaped hosts	%Escape index
Replicate#1	PdsGFP-1	124	12	28	0.225806
	PSerpin-1	106	11	29	0.273585
	PLB2_151_039-1	121	12	39	0.322314
	PLB2_352_022-1	171	17	43	0.251462
	PLB2_330_135-1	136	14	14	0.102941
	PLB2_255_017-1	169	17	5	0.0295858
	PLB2_151_037-1	92	9	9	0.0978261
Replicate#2	PdsGFP-2	131	13	34	0.259542
	PSerpin-2	68	7	20	0.294118
	PLB2_151_039-2	116	12	36	0.310345
	PLB2_352_022-2	128	13	36	0.28125
	PLB2_330_135-2	90	9	9	0.1
	PLB2_255_017-2	82	8	4	0.0487805
	PLB2_151_037-2	132	13	11	0.0833333
Replicate#3	PdsGFP-3	105	11	30	0.285714
	PSerpin-3	104	10	32	0.307692
	PLB2_151_039-3	86	9	25	0.290698
	PLB2_352_022-3	125	13	38	0.304
	PLB2_330_135-3	91	9	10	0.10989
	PLB2_255_017-3	140	14	9	0.0642857
	PLB2_151_037-3	92	9	8	0.0869565
	Sample	Average index	SD
	PdsGFP	0.257021	0.0300334
	Pserpin	0.291798	0.0171716
	PLB2_151_039	0.307786	0.0159628
	PLB2_352_022	0.278904	0.0263475
	PLB2_330_135	0.104277	0.00507859
	PLB2_255_017	0.0475507	0.0173826
	PLB2_151_037	0.089372	0.00754227

## Sheet: Fig. 3b
	Sample	Relative ROS level
Replicate#1	CK-1	0.898
	P1h-1	2.066
	P2h-1	1.989
	P3h-1	1.745
	P4h-1	1.038
	P5h-1	0.944
	P6h-1	0.926
	P12h-1	0.903
	P24h-1	0.905
	Sample	Relative ROS level
Replicate#2	CK-2	0.989
	P1h-2	2.018
	P2h-2	1.709
	P3h-2	1.622
	P4h-2	1.226
	P5h-2	1
	P6h-2	0.999
	P12h-2	1.013
	P24h-2	0.991
	Sample	Relative ROS level
Replicate#3	CK-3	1.112
	P1h-3	2.344
	P2h-3	1.796
	P3h-3	1.286
	P4h-3	1.227
	P5h-3	1.191
	P6h-3	1.059
	P12h-3	1.106
	P24h-3	1.106
	Sample	Relative ROS level (average)	SD
	CK	0.999667	0.107398
	P1h	2.14267	0.176004
	P2h	1.83133	0.143305
	P3h	1.551	0.237594
	P4h	1.16367	0.108832
	P5h	1.045	0.129503
	P6h	0.994667	0.0666058
	P12h	1.00733	0.101619
	P24h	1.00067	0.100848

## Sheet: Fig. 3d
	Sample	Relative ROS level
Replicate#1	I1 × PBS-1	1.001
	I1h-1	1.764
	I2h-1	2.082
	I3h-1	1.527
	I4h-1	0.969
	I5h-1	1.329
	I6h-1	0.925
	I12h-1	1.232
	I24h-1	0.864
	Sample	Relative ROS level
Replicate#2	I1 × PBS-2	1.003
	I1h-2	1.56
	I2h-2	1.615
	I3h-2	1.254
	I4h-2	1.111
	I5h-2	1.152
	I6h-2	1.105
	I12h-2	0.884
	I24h-2	1.028
	Sample	Relative ROS level
Replicate#3	I1 × PBS-3	0.995
	I1h-3	1.684
	I2h-3	1.603
	I3h-3	1.425
	I4h-3	1.074
	I5h-3	0.968
	I6h-3	0.922
	I12h-3	0.983
	I24h-3	0.798
	Sample	Relative ROS level (Average)	SD
	I1 × PBS	0.999667	0.00416333
	I1h	1.66933	0.102788
	I2h	1.76667	0.273153
	I3h	1.402	0.137946
	I4h	1.05133	0.0736637
	I5h	1.14967	0.180511
	I6h	0.984	0.1048
	I12h	1.033	0.179307
	I24h	0.896667	0.118429

## Sheet: Fig. 3f
	#ROS levels (Fluorescence intensity)
	WT	UAS-Catalase / +	Actin-GAL4/+	Actin-GAL4 / UAS-Catalase	Elav-GAL4/+	Elav-GAL4 / UAS-Catalase	Hml-GAL4/+	Hml-GAL4 / UAS-Catalase
Replicate#1	85	76.2895	90.5789	48.25	83.1111	12.5	68.5	96.4
Replicate#2	79	77.5161	77.7273	28.4	80	14.4	81.2	86.8824
Replicate#3	74	81.8421	82.9375	24.1481	90.6946	12.4	72.6	88.8333
Replicate#4	76	70.3	74.4	19.1481	90.575	12.0526	88.3684	91.2
Replicate#5	76	104.55	93.4706	15.5	90.575	6.38462	76.5455	81.6
Replicate#6	77	70.3	90.4	8.625	89.3278	9.22727	96.4615	85.4286
Replicate#7	85	102.231	92.2	36.6667	89.7884	10.9091	106.8	80.2
Replicate#8	90	81.4091	85	27.7333	81.6	11.65	84.7059	77.7059
Replicate#9	98	68.0909	76	35.25	76.75	9.88889	78.8333	78.4
Replicate#10	103	63.9	82.8	19.3	76.3333	17.4231	78.4667	78.8889
Replicate#11	84	78.7143	82.4	22.3077	80	12.6923	91.1429	80.0769
Replicate#12	73	87.3333	99.75	30.5455	82.9091	10.9091	96.5	87.6429
Average	83.3333	80.2063	85.6387	26.3229	84.3054	11.7031	85.0103	84.4382
SD	9.59482	12.672	7.73804	10.6328	5.58514	2.71668	11.2033	5.90043

[truncated: 15 more sheets: Fig. 3g, Fig. 3h, Fig. 3j, Fig. 3l, Fig. 3n, Fig. 4a, Fig. 4b, Fig. 4c, Fig. 5b, Supplementary Fig. 2a, Supplementary Fig. 2b, Supplementary Fig. 3b, Supplementary Fig. 5, Supplementary Fig.9, Supplementary Fig.10]
